# Supplementary material for: Molecular and cellular determinants of motor asymmetry in zebrafish
Source: Nat Commun. 2020 Mar 3;11:1170. doi: 10.1038/s41467-020-14965-y (PMC7054361; doi:10.1038/s41467-020-14965-y)
Supplement: Supplementary file 4 — Source Data [file 41467_2020_14965_MOESM4_ESM.xlsx]

## Sheet: 1B
	Baseline										Dark
Group	0.5	1	1.5	2	2.5	3	3.5	4	4.5	5	5.5	6	6.5	7	7.5	8	8.5	9	9.5	10
Left	78.5873	15.0129	-215.436	-106.943		50.144	-237.014	-213.425	-77.8738	57.8104	-1485.23	-1071.98	-973.103	-1416.65	-496.8		203.794	-176.716		138.175
Left	-117.954	-559.651	54.2962	-217.89	-240.211	-130.936	-90.2707	-467.013	-600.147	183.483	-1234.99	-944.194	-1180.39	-161.817	-697.824	-148.011	-620.353	-67.3134	-536.402	-495.037
Left	284.346	187.448	170.587	57.7205	-253.23	67.8073	27.3621	79.479	-75.7161		-1057.2	-716.021	-318.117	214.784	102.71	424.467	325.383	373.966	68.5897	-67.2886
Left	-221.504	74.6516	-327.646	407.603	814.059			-72.6997	-80.6588		-878.99	-127.878	1457.73	-102.438	897.158	758.217	174.698	567.85	-647.935	-627.311
Left	316.135	46.8511	-236.208	496.314	-14.9225	-244.202	-691.881	-737.84	41.3181	67.8003	-855.851	-927.865	-600.592	-844.655	-386.218		-28.5585	-1042.67	-623.219	-226.126
Left	-22.7899		-159.055	-58.0837	-166.2	-10.1949			48.5877	81.2917	-795.26	-435.125	-484.159	57.1857	-106.594	-407.671	-228.427		-246.654	-142.031
Left	180.536	-80.5781	-187.104	73.5806	-242.348	-313.651	-55.686	134.274	44.8883	178.619	-702.272	-745.292	-618.104	-731.344	84.7594	-137.621	368.789	120.566	-453.741	-103.026
Left	223.07	123.117	358.127	209.637	150.386	-232.45	-59.8797	259.375	-181.153	-157.796	-625.056	202.316	370.465	46.9533	183.637	161.574	155.622	77.4282	124.221	-136.464
Left	268.966	90.0134	200.169	-236.129	-178.809	-157.578	-128.573	16.7967	-207.335	86.3128	-607.647	-5.99071	-107.282	-2.61005	-158.915	-247.163	126.524	-104.864	268.568	229.213
Left	218.377	-252.804	500.637	-216.933	866.87	178.676	571.896	-181.166	-92.3554	359.952	-605.732	-311.162	-556.943	-492.571	-263.544	-276.084	33.1175	273.627	319.108	195.641
Left	99.8418	174.94	-264.584	206.385	104.777	437.695	-319.86	-282.921	-325.451	-14.0639	-593.927	-661.785	127.933	-170.544	208.928	350.572	357.835	280.373	-70.5502
Left	183.507	24.2232	-3.03175	-494.298	136.553	-2.87059	68.8801	-9.35347	77.8179	-28.0346	-593.885	-309.279	-394.053	-71.8187	-418.853	-230.041	149.927	-458.071	-357.618	-241.364
Left	306.093		260.717	-13.3231	94.9518	-192.351	-165.805	505.03	-81.7778	64.0752	-570.04	-1079.1	-843.141	-871.048			-681.992	-1070.39	-394.949	-524.718
Left	-6.61712	-419.391		-269.932	32.8386	95.0537		108.834	26.8546	-322.572	-569.485	-1024.44	-433.009	-539.964	-537.168	-1589.49	-83.76	534.165	182.358	-121.265
Left	238.173	365.969	-49.348	-251.014	-226.275	-574.013	-206.188	-156.662	-311.259	199.902	-563.61	-784.763	-623.696	-497.207	-399.987	-468.32	-465.195	-530.093	-703.471	-238.276
Left	-269.274	29.7133	76.3979		170.553	350.245	-371.501		-270.611	-220.976	-542.485	-50.1804	-132.784	516.086	310.043	-183.599	-32.7399	-133.518	302.583	-143.091
Left	49.6929	186.289	-170.589	57.5443	-157.551	-222.893	-378.177	251.949	-259.383	314.127	-530.817	-374.817	-9.52278	-186.973	-271.13	-311.216		-8.27986	160.787	1.73953
Left	-196.784	-294.367	-232.457	-126.379	-72.4064	111.188	84.7469	109.716	-197.31	-104.079	-516.289	-1004.76	-859.268	123.127	226.1	317.005	90.5288	0.969784	-598.092	300.963
Left	232.302	-352.791	410.189	-427.995	-424.047	323.863	9.31344	-115.543	89.2006	-229.363	-483.352	-224.335	64.1418	-651.484	-346.543	87.3978	294.164	368.95	-499.478	-345.811
Left	-199.126	151.91	591.186	-113.019	217.327	31.1962	-785.775	310.996	513.7	-348.573	-474.168	70.1176	-200.094	-27.1412	-229.571	326.674	-540.151	173.247	-716.022	424.377
Left		114.805	156.328	220.137	-109.714	-162.268	-124.076	228.333	328.83	-140.286	-461.559	-397.16	-446.296	-464.134	-454.012	202.603	-273.917	-381.017	-298.807	-284.345
Left	180.957	-159.566	79.2031	-287.55	-135.831	-97.0625		-423.738	301.836	182.249	-434.506	-765.745	-123.233	1042.02	-317.861	-697.207	-495.336	44.9432	40.2129	-302.409
Left	-289.566	208.683		110.285	109.828	-55.6411	192.814	-322.985	-164.487	693.642	-400.836	762.13	-260.28	506.918	186.376	-419.751	-25.3146	-466.655	-430.008	-208.09
Left	-168.24	282.11	-184.312	-36.4436	-483.178	-494.582	-175.212	-370.963	207.143	386.485	-398.297	83.2887	379.441	42.4166	118.488	-223.622	-77.9262	-937.041
Left	-271.056	-163.897	-362.615	20.0428	116.892		97.4589	-150.674	89.3722	-431.122	-361.831	-89.4725	277.917	32.6412	-338.427	-319.914	-327.318	-384.642	-449.234	75.295
Left								210.485	100.106	-213.337	-292.036	815.548	474.468	355.823	340.886	930.165		68.3402	224.385	129.351
Left	60.8004	90.5462	171.119	-155.62	-27.792	-98.6123	43.3408			-575.1	-276.383	-407.83	30.6368	-391.915	-1233.84	-47.44	-235.48	-251.694	-336.135	-310.981
Left	243.934	89.4643	170.36	284.264	-50.6459	-135.821	166.463	102.826	-25.2626	-59.9475	-262.657	243.164	307.193	541.032	661.246	301.875	610.518	-92.0022	-71.1727	412.555
Left	148.283	139.07	23.9737	207.278	-279.382	478.661		216.665	-54.6909	-92.6415	-196.67	334.053	89.7907	-335.54	-244.955	-132.247	-25.0865	925.653	-126.294	154.793
Left	-20.477	-154.486	-487.404	126.393	126.742	276.408	189.825	-359.056	-69.758	-98.167	-187.204	142.223	241.742	6.55611	652.244	2.05241	-145.316	374.45	353.089	358.41
Left	-86.0574	-687.51	-527.357	-426.906	242.091	-123.904	365.246	-1.8697	-91.5881	352.676	-110.484	-1096.19	-260.441	-888.292	-751.25	-953.329	-717.942	75.8741	371.909	413.183
Left	44.9189	152.244	137.963	244.706	-54.3031	-171.233	-103.374		245.52	-140.847	-29.215	635.881	489.022	101.209	571.261	174.367	94.3913	46.6938	98.7062	87.5643
Left	-144.944	-1.72043	334.116	210.535				-8.10003		-165.968	-16.3085	801.88	398.26	71.6063	732.216	-31.8565	-1257.5		40.4312	12.0924
Left	251.156	53.0696	28.919	143.089	54.6279	-185.574	217.853	77.8642	-266.006	-139.19	-11.9577	-378.962	-470.57	-524.88	50.8709	79.6961	244.392	-125.657	264.047	-401.305
Right	285.559	-649.522	-555.356	-285.772	172.126	279.926		172.935	-95.0448		30.5831	-32.4222	-96.9303	-304.442	-487.047	-283.212	-82.3437	-117.442	196.983	427.204
Right	-75.5807	-145.388	-279.812	27.4323	26.9428	159.244	-93.8787	0.577011	-190.22	-249.708	71.7182	-939.647	-411.667	19.7595	-597.86	-580.225	-103.786	-572.747	-194.8	-132.014
Right	-235.14	-79.377	296.761	-170.087	-163.041	-17.7746	503.411				88.6496	1205.64	137.275	578.429	229.65	349.147	-80.4415	-544.184	-574.386	324.143
Right	-126.137	-230.064	82.7468	615.426				261.216		326.995	100.744	-390.168		-287.536	-364.388	-203.844	218.855	-370.227	76.491
Right	287.936	79.3738	274.375	54.6068	162.589	-327.103	509.015	172.346	-149.807	337.343	131.419	-769.4	771.062	-88.7567	-478.115	-142.672	-26.0596	476.421	-186.732	-972.205
Right	-139.759	-14.2003	-341.049	-540.974	-207.612	-131.081	-183.071	-53.6736			212.787	-16.9322	-64.0848	34.6472		118.967	50.3942	347.72	365.996
Right	76.7751	15.4814	46.9966	22.9196	50.5702	45.2955		83.2606	-392.979	221.267	329.944	471.822	373.697	631.261	-60.3353	-567.222	-346.532	-223.977	61.9063	-61.1375
Right	186.367	-310.718	195.049	-44.6945	-189.588	32.0792	-256.569	-99.9869	-80.7639	-120.344	351.885	-39.1279	58.0066		-10.8228	185.597	251.274	-54.21	-191.63	-103.385
Right	213.437	-106.451	-140.443	-7.42033	-232.377	-47.2125	-151.221	-15.383	271.069	-305.793	369.256	-161.776	-136.956					-214.647	148.466	-875.965
Right	130.96	-147.316	-102.722	42.8768	-231.949		-534.646		461.612	-197.473	404.353	311.834	249.023	50.0459	-132.277	104.932	776.647	-11.8605	99.6159	81.0053
Right	67.8433	167.086	253.841		22.8597	485.218	-406.755	9.64215	94.5086	-10.8209	515.569	96.547	-134.022	54.9244	196.29	31.2935	21.2428	30.8844	-30.8373	-36.8514
Right	-183.447	292.177	-29.3278	180.994	119.351	361.104	178.707	58.3033	145.861	18.1195	539.704	183.818		-236.156	-18.1777	162.069	96.9673	-47.6801	-158.211	429.041
Right	-25.3209	-96.6355	-55.8551	-55.5104	-151.798	311.756	301.877	358.512	321.44	64.1282	566.92	-459.8	7.15901	279.457	632.791	141.067	-91.9788	-123.399	-126.873	-12.024
Right	124.38	87.4142	125.258	-244.988		-144.292	3.36322		-255.139	-214.736	567.012	428.995	486.12	499.445	422.744	211.9	395.482	-144.709	366.271	55.1557
Right	224.997		331.312	-30.5079	197.784	40.0864		-469.004	-5.08805	-132.638	572.219	481.846	585.354	387.783	196.548	267.841	169.496	89.6363	-406.641	-17.5051
Right	-289.992	258.307	92.3531	-414.665	-145.541	-192.176	-275.828	-280.323	-225.525		581.879	161.499	237.484		567.541	255.805	-161.249	-296.703	-33.2929	387.637
Right	12.2322	-304.133	-102.752	-109.739	266.431	-45.7198	-197.95	-52.4896	-607.229	130.691	582.185	-209.852	-379.574	-262.358	-145.504	-298.346	290.309	-125.685	-179.105	-228.396
Right	42.7116	-91.3692	-119.439	55.0215		-309.398	622.332	-509.635			676.845	-131.076	275.718	107	366.909	-93.2302	-1.68108	53.6961	145.41	-466.862
Right	-246.155	-165.122	20.7875	21.2103	224.424	-87.2851	129.324	-234.518	-233.735	342.731	689.86	287.489	365.228	-99.4424	-141.935	-189.21	49.7604	129.16	364.888	292.181
Right	61.3027		-293.113		79.1185	120.188	-27.8182				793.775	-681.526	-365.661	-16.5999	-315.502	-475.045	-257.162		-215.403	1.9805
Right	280.837	-171.956	-155.062	-222.3	-177.204	-37.2189		268.783	91.6569	148.589	1035.04	1041.05	1609.18	657.402	984.137	430.161	204.275	140.659	861.316	853.271
Right	-127.183	50.12	214.985	-247.176	-394.17	-150.664	-31.2188	132.264	124.707	-186.9	1037.33					318.121			-172.688	317.827
Right	-231.366	38.9391	5.90043	199.897	-167.848	131.626	82.9217	38.6791	-240.071	-31.4293	1124.97	853.223	345.952	-369.785	323.726	-234.208	-429.559	-232.512	-505.153
Right	244.942	8.68866	-208.186	95.7957	-307.075	255.156	75.7491	-211.243		-123.253	1191.59	221.288	-652.622	43.1217	166.906	296.767	468.989	493.233	489.967	1033.73
Right	153.218	263.468	-201.826			12.9014			-388.575		1575.47	710.661	894.007	337.889	341.215	407.621	203.41	16.2809	-51.3943

## Sheet: 1C
Group	t0	t180	t360	t540
Left	-1258.74	-1288.56	-857.026	275.975
Left	-1251.65	-1192.34	-999.175	-1398.09
Left	-1230.92	-777.692	-475.638	-710.231
Left	-1034.55	-819.081	-525.255	128.932
Left	-992.551	-426.244	-554.202	-195.979
Left	-974.872	-80.2922	-214.318	463.032
Left	-864.678	-866.008	-487.642	486.186
Left	-845.782	-495.091	-50.2285	-764.246
Left	-830.709	329.166	-232.563	-899.435
Left	-755.409	-969.876	-565.161	-786.345
Left	-739.452	-652.599	-495.047	-195.054
Left	-668.54	-609.284	n/a	n/a
Left	-586.534	-43.5674	-517.436	137.971
Left	-552.003	-701.714	-509.801	20.0616
Left	-528.487	16.8065	811.451	457.522
Left	-525.715	-415.491	639.228	-334.723
Left	-516.519	165.786	-63.996	747.801
Left	-508.29	-36.7229	411.246	-398.98
Left	-477.833	-435.158	-875.401	-272.631
Left	-429.794	-364.373	789.049	-523.134
Left	-425.325	-144.094	-311.942	-535.862
Left	-421.735	276.753	341.559	166.849
Left	-365.178	259.561	173.503	431.769
Left	-294.158	58.4863	132.105	-213.337
Left	-288.134	1276.89	-609.476	-61.4856
Left	-268.428	364.654	757.412	615.399
Left	-230.93	-107.309	-768.53	-957.889
Left	-211.389	-149.497	-297.225	-437.199
Left	-159.4	-490.987	-509.624	-650.595
Left	-119.012	-327.618	76.919	561.569
Left	-85.8236	-906.669	-611.982	619.712
Left	-77.1215	577.079	-359.098	-495.792
Left	-62.5568	888.086	543.234	-571.117
Left	-1.7761	-429.857	339.9	678.386
Right	4.87909	-285.831	474.674	-448.649
Right	24.1126	-366.911	-754.943	241.845
Right	45.7928	-416.26	603.753	828.238
Right	114.428	930.852	941.605	690.865
Right	192.217	447.094	880.069	761.788
Right	197.513	278.629	-319.126	-566.121
Right	243.392	216.726	-231.542	-11.3579
Right	259.526	902.622	79.4431	276.835
Right	281.438	212.718	92.0872	-478.839
Right	290.525	78.4212	-5.67217	429.089
Right	293.452	458.792	-987.982	-679.188
Right	311.229	-20.2097	-584.299	776.691
Right	369.172	1056.74	230.969	1145.81
Right	418.864	611.218	47.3848	369.99
Right	431.259	83.2665	494.858	158.051
Right	450.948	-454.647	-908.132	307.461
Right	461.823	352.027	611.854	255.945
Right	539.432	621.376	457.836	329.599
Right	575.631	529.268	919.012	894.269
Right	585.6	229.197	-947.272	117.967
Right	649.692	539.411	624.983	630.861
Right	664.536	18.1956	363.928	41.222
Right	685.307	366.307	455.707	136.598
Right	727.049	425.083	448.006	813.794
Right	782.263	-552.535	-379.826	-415.282
Right	842.826	-317.217	-579.703	-210.099
Right	866.876	816.713	514.6	458.409
Right	872.946	-571.565	-5.65214	563.09
Right	917.271	365.559	389.613	340.053
Right	937.238	674.428	486.392	703.013
Right	959.221	917.074	406.37	586.812
Right	1009.69	674.344	789.242	716.312
Right	1403.66	-369.051	1690.9	1337.65
Right	1686.12	1580.03	548.947	854.284

## Sheet: 1E
Light condition	Match Index
baseline	0.666667
baseline	1
baseline	1
baseline	0.333333
baseline	0.666667
baseline	0.333333
baseline	0.333333
baseline	0
baseline	0.666667
baseline	0.666667
baseline	0.666667
baseline	0.666667
baseline	1
baseline	0.333333
baseline	0.666667
baseline	0.666667
baseline	0.333333
baseline	1
baseline	0
baseline	0
baseline	0.333333
baseline	0
baseline	0.666667
baseline	0.333333
baseline	0
baseline	1
baseline	1
baseline	0.666667
baseline	0.666667
baseline	0.666667
baseline	0
baseline	0.666667
baseline	0.333333
baseline	0.333333
baseline	0.333333
baseline	0
baseline	1
baseline	1
baseline	0.333333
baseline	1
baseline	0.666667
baseline	0.666667
baseline	0.333333
baseline	1
baseline	0.666667
baseline	0.666667
baseline	0
baseline	0.333333
baseline	0.666667
baseline	0.666667
baseline	0.666667
baseline	0.666667
baseline	1
baseline	0.333333
baseline	0
baseline	0.333333
baseline	0.333333
baseline	0.333333
baseline	0.666667
baseline	0.666667
baseline	0.333333
baseline	0.666667
baseline	0.666667
baseline	0.333333
dark	0.666667
dark	1
dark	1
dark	0.666667
dark	1
dark	0.666667
dark	0.666667
dark	1
dark	0.666667
dark	1
dark	1
dark	1
dark	0.666667
dark	0.666667
dark	0
dark	0.666667
dark	0.333333
dark	0.666667
dark	1
dark	0.666667
dark	1
dark	0
dark	0
dark	0.333333
dark	0.666667
dark	0
dark	1
dark	1
dark	1
dark	0.333333
dark	0.666667
dark	0.666667
dark	0.333333
dark	0.333333
dark	0.333333
dark	0.333333
dark	0.666667
dark	1
dark	1
dark	0.333333
dark	0.333333
dark	1
dark	0.666667
dark	0.666667
dark	0.333333
dark	0.333333
dark	1
dark	1
dark	1
dark	0.333333
dark	1
dark	1
dark	1
dark	0.666667
dark	1
dark	1
dark	1
dark	1
dark	0
dark	0
dark	1
dark	0.333333
dark	1
dark	1
dark	1
dark	1
dark	0.666667
dark	1

## Sheet: 1G
Turns % Rightward		Simulation
5.35		Bin	Mean # larvae
0		(00.0-09.9)	0.4762
4.175		(10.0-19.9)	2.3574
13.75		(20.0-29.9)	7.0993
2.5		(30.0-39.9)	14.3119
21.25		(40.0-49.9)	19.885
0		(50.0-59.9)	20.377
0		(60.0-69.9)	14.3522
30.725		(70.0-79.9)	7.2159
9.025		(80.0-89.9)	2.3952
18.25		(90.0-100.0)	0.5299
6.45
25.875
34.55
22.8
25
48.75
26.675
62.7
66.325
13.725
10.725
10.1
27.8
47.925
32.8
41.675
31.1
69.925
54.575
38.875
50.55
35.725
37.875
46.95
18.75
52.225
56.3
65.3
50.375
80.55
38.175
44.9
56.65
55.6
59.75
38.35
66.425
57.675
68.65
62.775
65
59.525
86.6
30
76.25
40.175
87.5
79.125
30.55
72.925
73.925
80.375
95.45
64.575
63.475
77.95
66.4
48.75
85.825
76.175
77.775
63.925
69.625
60.825
62.05
75.275
77.475
60.275
92.85
69.375
92.575
100
88.1
100
100
100
95.825
100

## Sheet: 1H
Turns % Rightward		Simulation
43.025		Bin	Mean # larvae
37.6		(00.0-09.9)	0.0097
52.8		(10.0-19.9)	0.1583
62.5		(20.0-29.9)	1.4009
52.3		(30.0-39.9)	5.9548
45.15		(40.0-49.9)	11.8316
44.575		(50.0-59.9)	12.0811
46.975		(60.0-69.9)	5.9728
41.675		(70.0-79.9)	1.4184
59.05		(80.0-89.9)	0.1606
60.425		(90.0-100.0)	0.0118
35.55
26
42.625
68.45
60.825
80.35
42.4
56
18.05
90.825
45.2
65.825
52.1
30.825
63.375
44.275
72.225
44.15
48.15
41.2
49.9
43.025
37.6
52.8
62.5
52.3
45.15
42.075

## Sheet: 1I
Group	d6-t1	d6-t2	d6-t3	d6-t4	d7-t1	d7-t2	d7-t3	d7-t4
Left	0	85.7	88.9	33.3	16.7	0	0	0
Left	0	33.3	28.6	11.1	0	28.6	0	22.2
Left	0	50	40	100	100	60	75	75
Left	0	90	10	18.8	54.5	40	0	50
Left	0	0	42.9	20	100	60	50	50
Left	0	7.7	5.9	12.5	20	10	66.7	0
Left	0	0	55.6	33.3	0	11.1	0	22.2
Left	0	37.5	75	100	0	80	100	87.5
Left	16.7	20	30	12.5	28.6	0	9.1	12.5
Left	18.2	16.7	0	21.4	100	75	0	50
Left	21.4	35.7	0	53.8	40	11.1	37.5	75
Left	25	50	0	45.5	33.3	57.1	66.7	33.3
Right	66.7	100	91.7	100	14.3	60	50	40
Right	66.7	85.7	20	0	80	61.5	86.7	80
Right	83.3	88.9	90.9	100	75	87.5	100	100
Right	90	100	100	100	100	85.7	100	100
Right	90	30	100	100	100	30	100	15.4
Right	90.9	80	16.7	100	50	33.3	36.4	62.5
Right	91.7	85.7	0	81.8	90.9	100	75	66.7
Right	100	87.5	92.3	60	100	66.7	80	75
Right	100	100	100	83.3	80	100	70	90.9
Right	100	100	100	83.3	50	57.1	81.8	80
Right	100	100	100	90.9	75	66.7	60	57.1
Right	100	16.7	10	66.7	20	33.3	50	87.5
Right	100	88.9	87.5	100	100	20	100	100
Right	100	20	0	90.9	50	90	66.7	66.7

## Sheet: 1J
Bias at 6 dpf	Retest Age	%Trials Rightward on Retest
L	d7	0.25
L	d7	0.5
L	d7	0
L	d7	0.5
L	d7	0
L	d7	0
L	d7	0.25
L	d7	0.25
L	d7	0.5
L	d7	1
L	d7	0.75
L	d7	0.25
R	d7	1
R	d7	1
R	d7	1
R	d7	0.25
R	d7	0
R	d7	0.75
R	d7	0.75
R	d7	0.5
R	d7	1
R	d7	1
R	d7	0.5
R	d7	0.75
R	d7	1
R	d7	1
R	d7	0.75
R	d7	1
R	d7	0.25
R	d7	1
L	d10	0
L	d10	0.75
L	d10	0
L	d10	1
L	d10	0.25
L	d10	0.75
L	d10	0
L	d10	0
L	d10	0.5
L	d10	0.75
L	d10	0
L	d10	0.75
L	d10	0.5
L	d10	0.5
L	d10	0
L	d10	0
L	d10	0
L	d10	1
L	d10	0
L	d10	0
L	d10	0.25
L	d10	0.25
L	d10	0.5
L	d10	0.75
L	d10	0
L	d10	0.25
L	d10	0
L	d10	0
R	d10	1
R	d10	0.25
R	d10	1
R	d10	1
R	d10	0.75
R	d10	1
R	d10	0
R	d10	0.75
R	d10	0.75
R	d10	1
R	d10	0.75
R	d10	1
R	d10	1
R	d10	1
R	d10	0.5
R	d10	0.75
R	d10	1
R	d10	0.5
R	d10	0.5
R	d10	1
R	d10	0.25
R	d10	1
R	d10	0
R	d10	0.75
R	d10	1
R	d10	0.5

## Sheet: 2C
circling bias	% Right Spot Choice
left	33.3333
left	100
left	50
left	0
left	0
left	25
left	33.3333
left	0
left	25
left	75
left	0
left	50
right	33.3333
right	33.3333
right	50
right	33.3333
right	50
right	25
right	100
right	100
right	100
right	66.6667
right	100
right	50
right	75
right	75

## Sheet: 2D
Circling Bias at 6 dpf	Light condition	Response type	% Rightward startle
right	on	LLC	88.9
right	on	LLC	44.4
right	on	LLC	80
right	on	LLC	71.4
right	on	LLC	38.8667
right	on	LLC	75
right	on	LLC	76.6667
right	on	LLC	40
right	on	LLC	46.65
right	on	LLC	66.7
right	on	LLC	19.0333
right	on	LLC	60
right	on	LLC	64.3
right	on	LLC	81.8
right	on	LLC	62.5
right	on	LLC	16.7
right	on	LLC	55.6
right	on	LLC	54.5
right	on	LLC	75
right	on	LLC	25
right	on	LLC	63.35
right	on	LLC	87.5
right	on	LLC	75
left	on	LLC	80
left	on	LLC	16.7
left	on	LLC	71.4
left	on	LLC	66.7
left	on	LLC	13.9
left	on	LLC	61.25
left	on	LLC	44.0333
left	on	LLC	55.5667
left	on	LLC	60
left	on	LLC	37.15
left	on	LLC	39.6
left	on	LLC	42.9
left	on	LLC	33.3
left	on	LLC	82.65
left	on	LLC	0
left	on	LLC	25
left	on	LLC	14.3
left	on	LLC	60
left	on	LLC	29.3
left	on	LLC	0
left	on	LLC	50
left	on	LLC	67.5
left	on	LLC	33.3
left	on	LLC	100
left	on	LLC	25
left	on	LLC	50
left	on	LLC	66.7
right	off	LLC	85.7
right	off	LLC	0
right	off	LLC	85.7
right	off	LLC	66.65
right	off	LLC	100
right	off	LLC	95.85
right	off	LLC	81.25
right	off	LLC	82.85
right	off	LLC	72.2
right	off	LLC	75
right	off	LLC	100
right	off	LLC	100
right	off	LLC	75
right	off	LLC	80
right	off	LLC	35
right	off	LLC	83.3
right	off	LLC	75
right	off	LLC	75
right	off	LLC	75
right	off	LLC	14.3
left	off	LLC	40
left	off	LLC	0
left	off	LLC	25
left	off	LLC	40
left	off	LLC	32.8
left	off	LLC	7.15
left	off	LLC	0
left	off	LLC	53.35
left	off	LLC	75
left	off	LLC	28.6
left	off	LLC	0
left	off	LLC	30
left	off	LLC	0
left	off	LLC	25
left	off	LLC	25
left	off	LLC	25
left	off	LLC	0
left	off	LLC	100
left	off	LLC	33.3
right	on	SLC	42.9
right	on	SLC	75
right	on	SLC	50
right	on	SLC	44.3
right	on	SLC	18.35
right	on	SLC	50
right	on	SLC	58.35
right	on	SLC	17.5
right	on	SLC	60
right	on	SLC	71.4
right	on	SLC	80
right	on	SLC	20
right	on	SLC	12.5
right	on	SLC	100
right	on	SLC	50
right	on	SLC	50
right	on	SLC	29.8
right	on	SLC	25
right	on	SLC	65
right	on	SLC	80
right	on	SLC	50
right	on	SLC	75
right	on	SLC	40
right	on	SLC	66.7
right	on	SLC	0
right	on	SLC	63.6
right	on	SLC	31.25
right	on	SLC	25
left	on	SLC	20
left	on	SLC	71.4
left	on	SLC	25
left	on	SLC	25
left	on	SLC	0
left	on	SLC	28.9
left	on	SLC	43.12
left	on	SLC	40
left	on	SLC	52.2
left	on	SLC	16.7
left	on	SLC	60
left	on	SLC	33.3
left	on	SLC	60
left	on	SLC	83.3
left	on	SLC	62.5
left	on	SLC	85.7
left	on	SLC	50
left	on	SLC	50
right	off	SLC	36.65
right	off	SLC	50
right	off	SLC	100
right	off	SLC	75
right	off	SLC	20
right	off	SLC	100
right	off	SLC	60
right	off	SLC	100
right	off	SLC	50
right	off	SLC	86.65
right	off	SLC	16.7
right	off	SLC	100
right	off	SLC	83.3
right	off	SLC	80
left	off	SLC	0
left	off	SLC	75
left	off	SLC	32.55
left	off	SLC	0
left	off	SLC	0
left	off	SLC	47.65
left	off	SLC	72.7
left	off	SLC	100
left	off	SLC	14.3
left	off	SLC	50
left	off	SLC	62.5
left	off	SLC	28.6

## Sheet: 2E
Genotype	Light condition	Match index
sib	on	1
sib	on	1
sib	on	1
sib	on	0.666667
sib	on	0.666667
sib	on	0.333333
sib	on	0.666667
sib	on	0.333333
sib	on	0.666667
sib	on	0.666667
sib	on	0.666667
sib	on	0.333333
sib	on	0.666667
sib	on	0.333333
sib	on	0.666667
sib	on	0.666667
sib	on	0.333333
sib	on	0.333333
sib	on	0.666667
sib	on	1
sib	on	0.666667
sib	on	0.333333
sib	on	0.666667
sib	on	0.666667
sib	on	1
sib	on	0.333333
sib	on	1
sib	on	0.333333
sib	on	0.666667
sib	on	1
sib	on	0.333333
sib	on	0
sib	on	0
sib	on	0.333333
sib	on	0.666667
sib	on	0.666667
sib	on	0
sib	on	0
sib	on	0.666667
sib	on	0.666667
sib	on	0.333333
sib	on	0.666667
sib	on	0.333333
sib	on	0.666667
sib	on	0.333333
sib	off	0.666667
sib	off	0.666667
sib	off	1
sib	off	1
sib	off	1
sib	off	0.333333
sib	off	0
sib	off	1
sib	off	1
sib	off	0.666667
sib	off	1
sib	off	0.666667
sib	off	0.666667
sib	off	0.666667
sib	off	0.666667
sib	off	0.666667
sib	off	0.333333
sib	off	1
sib	off	1
sib	off	1
sib	off	1
sib	off	0.333333
sib	off	1
sib	off	0
sib	off	1
sib	off	0.666667
sib	off	0.666667
sib	off	0.666667
sib	off	0
sib	off	0.666667
sib	off	1
sib	off	0.666667
sib	off	1
sib	off	0.666667
sib	off	1
sib	off	0.333333
sib	off	1
sib	off	1
sib	off	0.333333
sib	off	0.333333
sib	off	0.666667
sib	off	1
sib	off	0
sib	off	0.333333
sib	off	0.666667
sib	off	0.333333
sib	off	0.666667
sib	off	0.666667
sib	off	1
sib	off	0.666667
sib	off	1
mut	on	0.666667
mut	on	1
mut	on	0.333333
mut	on	0.5
mut	on	0.666667
mut	on	0.666667
mut	on	0.333333
mut	on	0
mut	on	0.666667
mut	on	0
mut	on	0.333333
mut	on	0.333333
mut	on	0.333333
mut	on	1
mut	on	0.666667
mut	on	0.5
mut	on	1
mut	on	0.666667
mut	on	1
mut	on	0.666667
mut	on	0.666667
mut	on	1
mut	on	0.666667
mut	on	0.333333
mut	on	0.666667
mut	on	0.333333
mut	on	0.666667
mut	on	1
mut	on	1
mut	on	0.333333
mut	on	0.333333
mut	on	0.666667
mut	on	0.666667
mut	on	0.666667
mut	on	0.333333
mut	on	0.333333
mut	on	1
mut	on	0.666667
mut	on	0.333333
mut	on	0.333333
mut	on	0.333333
mut	on	1
mut	on	0.333333
mut	on	1
mut	on	0.666667
mut	on	0
mut	on	1
mut	on	1
mut	on	0.333333
mut	on	0
mut	on	1
mut	on	1
mut	on	0.666667
mut	on	0.333333
mut	off	1
mut	off	0
mut	off	0
mut	off	0.333333
mut	off	0.666667
mut	off	0.333333
mut	off	0.333333
mut	off	1
mut	off	0.333333
mut	off	0.333333
mut	off	0.333333
mut	off	1
mut	off	1
mut	off	0.666667
mut	off	0.666667
mut	off	0.666667
mut	off	0.666667
mut	off	1
mut	off	0.333333
mut	off	1
mut	off	0.666667
mut	off	0
mut	off	0.666667
mut	off	1
mut	off	0.333333
mut	off	0.666667
mut	off	0.666667
mut	off	1
mut	off	1
mut	off	0.666667
mut	off	0.666667
mut	off	0.666667
mut	off	1
mut	off	1
mut	off	0.666667
mut	off	0.666667
mut	off	1
mut	off	1
mut	off	0.333333
mut	off	0.333333
mut	off	1
mut	off	0.666667
mut	off	1
mut	off	0.333333
mut	off	0.333333
mut	off	0.666667
mut	off	1
mut	off	0.666667
mut	off	0.333333
mut	off	1
mut	off	1
mut	off	0.333333
mut	off	0.666667
mut	off	0.666667
mut	off	0.333333
mut	off	0.333333
mut	off	1
mut	off	0.333333

[truncated: 27 more sheets: 2F, 3B, 3G, 3H, 3I, 4C, 4D, 4E, 5E, 5G, 6C, 6D, 6F, 6G, S1B, S1C, S1I, S1J, S2A, S2F …]
